# Supplementary material for: Chl1, an ATP-Dependent DNA Helicase, Inhibits DNA:RNA Hybrids Formation at DSB Sites to Maintain Genome Stability in S. pombe
Source: Int J Mol Sci. 2022 Jun 14;23(12):6631. doi: 10.3390/ijms23126631 (PMC9224301; doi:10.3390/ijms23126631)
Supplement: Supplementary file 1 [file ijms-23-06631-s001.zip]

Archive with 1 entries (1 files):
- ijms-1673041-supplementary.pdf
